# Supplementary material for: Prediction of Chronic Periodontitis Severity Using Machine Learning Models Based On Salivary Bacterial Copy Number
Source: Front Cell Infect Microbiol. 2020 Nov 16;10:571515. doi: 10.3389/fcimb.2020.571515 (PMC7701273; doi:10.3389/fcimb.2020.571515)
Supplement: Supplementary file 4 [file Table_1.xlsx]

## Sheet: TableS1
TableS1 The copy number of nine salivary bacterial pathogens from original samples (n=692). A pseudo-count of 1 was added to all copy numbers except when the real copy number was 1. And the numbers were log10-transformed.
Subject no	Classification	Aa	Pg	Tf	Td	Pi	Fn	Pa	Cr	Ec
1	CP_Sli	0.42189	4.79109	2.37903	2.53931	0	5.30103	4.5888	3.22685	4.1757
2	CP_Sli	4.22139	6.26097	5.35129	5.28687	5.20346	5.34259	5.09965	4.95554	3.34667
3	CP_Sli	0.0334294	5.60586	4.84631	0	5.54923	5.96199	4.4046	5.39763	5.96417
4	CP_Sli	0.917439	4.3202	3.48483	3.59051	0	4.9357	4.49783	3.81328	3.39556
5	CP_Sli	0.0182723	5.46459	4.2691	4.48242	5.51781	4.94153	4.39094	4.69245	4.39546
6	CP_Sli	0.0611236	4.53761	0	3.23089	0	5.0309	4.94659	4.30785	4.28023
7	CP_Sli	2.1053	5.29907	0	2.32626	3.84627	6.11534	4.74974	4.8873	5.41506
8	CP_Sli	2.39397	4.75882	3.20175	2.9778	5.08586	4.5622	4.67582	4.35729	4.44569
9	CP_Sli	0.842551	5.26403	3.66495	3.68292	5.95992	4.9963	4.22893	4.54156	3.75119
10	CP_Sli	0.0673507	5.29968	4.27908	4.00416	4.9624	4.95253	4.0386	4.19276	3.78203
11	CP_Sli	4.60997	4.97743	4.16256	4.53026	0	5.04752	4.14296	3.46403	3.62558
12	CP_Sli	0	6.83183	5.39869	6.04743	5.52892	5.9344	6.0073	5.58746	5.58419
13	CP_Sli	0.00412063	5.19881	4.73595	4.84025	5.13672	4.73668	4.42033	4.59698	3.49434
14	CP_Sli	0.00853976	5.54511	4.81922	0	4.30922	5.37583	4.37621	4.6489	3.93962
15	CP_Sli	5.03396	4.8336	4.34933	3.49505	4.89491	5.35812	4.02714	4.78132	4.54215
16	CP_Sli	0.0184239	2.50922	4.13794	4.7696	4.36076	5.1231	3.96454	4.52211	4.75682
17	CP_Sli	0.0363743	6.23373	5.54113	5.49937	4.83757	5.40899	5.1133	4.88028	3.92626
18	CP_Sli	2.15396	4.81228	3.9355	4.68978	4.0291	5.20227	3.94099	4.01268	4.53907
19	CP_Sli	0	3.7717	3.63424	4.10586	0	5.42332	3.97407	4.12777	4.22679
20	CP_Sli	4.23264	3.16876	4.66369	0	4.85532	5.51378	3.91311	4.43269	4.37866
21	CP_Sli	0.0332114	4.78005	3.54884	0	3.34656	5.00149	4.45653	4.25779	4.43992
22	CP_Sli	0.0196942	5.23048	3.96989	3.82222	4.00974	5.24365	4.44369	4.49096	4.20228
23	CP_Sli	0	5.62536	4.8126	4.8467	5.90623	5.97694	5.40148	5.10763	4.42508
24	CP_Sli	0.0028144	4.42857	4.08064	3.94346	5.10326	4.96894	3.34243	4.5533	4.48449
25	CP_Sli	0	5.46301	3.90495	0	3.89343	5.73013	5.01596	5.1138	5.88572
26	CP_Sli	0.0033379	6.30364	5.10737	4.99879	5.75337	5.77145	4.2249	5.03405	4.76126
27	CP_Sli	0	5.70672	4.92548	4.79668	1.37499	5.52629	4.04224	4.08683	4.10368
28	CP_Sli	0	6.74206	5.01609	5.73981	5.93205	6.01267	5.79883	5.31914	4.6355
29	CP_Sli	0	5.07532	3.60236	3.81012	5.03291	5.68829	5.20583	4.74596	5.37458
30	CP_Sli	0.853036	5.621	4.32002	4.44917	5.31015	5.97378	5.14169	4.7784	5.22053
31	CP_Sli	0	4.91804	2.37669	4.25134	5.29649	6.06465	5.2592	4.44359	5.84092
32	CP_Sli	0.00723083	3.66533	3.85759	0	5.43998	4.89823	3.35733	3.59289	3.78243
33	CP_Sli	0	5.90433	5.08156	5.40442	4.72201	5.50677	3.46458	5.61285	4.48456
34	CP_Sli	0	5.04029	2.22689	3.28865	0.456305	5.59891	3.808	4.3874	5.31844
35	CP_Sli	0	5.51852	4.96373	4.95348	5.28638	5.63252	3.05664	5.14578	4.74669
36	CP_Sli	2.39277	5.28921	4.45634	4.66479	0	4.12608	2.90319	4.24429	2.93045
37	CP_Sli	0.00145003	5.06799	4.06446	4.19614	4.31934	5.83903	5.89104	5.18653	5.09102
38	CP_Sli	3.13422	0	4.20054	0	0	6.12279	5.31046	3.93426	4.16028
39	CP_Sli	0.00345451	4.25564	2.224	2.84602	4.18036	5.05586	4.23591	3.86067	3.96265
40	CP_Sli	0.00401435	3.96956	3.19597	3.79883	4.71411	4.1942	3.13147	3.68709	4.02031
41	CP_Sli	0	5.98652	4.9015	5.44116	5.44561	5.60206	4.71315	4.86437	4.68245
42	CP_Sli	0	4.5245	0	0	2.85811	5.35539	4.6936	4.01888	4.04572
43	CP_Sli	0	4.58629	3.9089	4.18207	4.29486	5.01815	2.86455	4.43368	3.38476
44	CP_Sli	3.78534	5.21779	4.28604	3.97869	4.54427	5.08672	3.9065	4.33251	3.77975
45	CP_Sli	0	3.48091	0.0646978	2.53664	0.351191	5.39873	3.79999	3.65891	4.6859
46	CP_Sli	0	4.44319	0	0	0	4.83421	0	2.33201	3.68989
47	CP_Sli	0	4.45486	3.92867	4.04261	4.23956	5.8497	5.06807	4.76208	4.56042
48	CP_Sli	0	5.19831	3.88119	3.83199	5.05504	5.47472	4.32022	4.10038	3.68949
49	CP_Sli	0	4.47625	2.7724	2.66194	3.2779	5.67745	3.69469	4.53935	4.76821
50	CP_Sli	4.1556	6.11903	5.16582	5.24106	5.34233	5.76037	5.02551	5.01696	4.36597
51	CP_Sli	0.0351723	5.24963	3.31922	4.43129	4.3658	4.79043	4.46538	3.81401	3.79385
52	CP_Sli	0	5.62815	5.23589	5.43826	5.09205	6.18537	6.16372	4.53714	3.83352
53	CP_Sli	1.01416	4.90246	2.95883	0	1.98968	5.83195	5.49136	4.03407	4.46159
54	CP_Sli	0	6.13321	5.32201	5.68268	5.86548	5.35769	4.65232	5.37808	4.42367
55	CP_Sli	0	5.72524	4.04211	3.89928	4.50675	5.67939	5.63136	4.50894	4.39569
56	CP_Sli	0	0	0	0	3.0981	3.5994	0	2.47777	3.83659
57	CP_Sli	3.78349	0	4.53448	4.69313	5.52487	5.4669	4.46879	4.15114	4.1487
58	CP_Sli	0	4.45997	4.15748	4.0346	5.09825	5.07441	4.46873	4.20237	4.82545
59	CP_Sli	0.0191319	4.70873	3.42942	2.95998	4.27317	4.38573	3.16623	3.63263	2.96245
60	CP_Sli	0	4.76234	3.2938	4.64996	5.41831	6.31848	5.50143	5.38115	4.96179
61	CP_Sli	0	0	4.47496	4.31754	5.13677	5.21193	4.64005	4.13207	4.08057
62	CP_Sli	0	3.53668	1.81875	2.56734	1.74006	4.47002	3.25969	2.98432	3.14131
63	CP_Sli	0.00129008	5.59063	4.34191	4.51269	4.45054	5.05507	4.17204	4.7104	3.85123
64	CP_Sli	0	4.39062	3.63101	3.29015	3.84498	4.31343	1.17469	2.48747	2.61079
65	CP_Sli	0.00277815	5.1788	4.40997	4.57918	5.54818	5.38223	4.62199	4.41732	3.96015
66	CP_Sli	0	3.89781	0	3.00543	0	4.92795	4.40662	4.06428	4.06371
67	CP_Sli	0.00627881	4.92284	3.45356	3.80195	0	4.90875	3.59839	4.25766	3.16608
68	CP_Sli	0	5.33048	4.48222	4.34403	5.11889	5.23276	3.38038	4.99784	4.16133
69	CP_Sli	3.44986	6.40791	5.05174	4.9072	5.90731	5.46789	0	5.39743	5.09688
70	CP_Sli	0.00668821	3.67874	3.02368	0	4.25175	4.68801	3.38324	3.52616	3.32613
71	CP_Sli	0.0649154	3.51952	3.56182	3.64735	0	4.4832	2.81352	3.32843	3.41806
72	CP_Sli	0.012213	5.65172	4.70647	4.87917	5.1658	5.2534	4.8873	4.58404	3.69132
73	CP_Sli	0.00775599	5.49181	3.9653	3.5174	5.13851	5.11662	4.39242	4.35193	3.78193
74	CP_Sli	0	5.40155	4.18194	4.47677	0	4.88408	3.83754	4.02277	3.92663
75	CP_Sli	0.0207263	1.32117	0.251472	0	0	4.46687	0	1.68327	0.411456
76	CP_Sli	0.00791014	5.00569	3.67227	3.42229	4.8993	4.82668	3.01705	3.77294	3.75031
77	CP_Sli	0	4.46837	4.63716	4.24884	4.81364	5.72028	3.76325	4.75877	4.20956
78	CP_Sli	0.00830423	3.91123	1.6144	0	3.84992	4.68872	0	3.41557	4.2785
79	CP_Sli	0	5.52105	4.54694	4.51875	2.78061	6.01769	5.14534	4.80432	3.47541
80	CP_Sli	0.00262272	5.5329	4.7825	4.60293	4.8509	5.23961	4.50884	4.3974	4.22019
81	CP_Sli	0	5.24724	0	3.41316	0	6.02708	5.78624	4.87701	4.03696
82	CP_Sli	0.00170754	5.07912	4.00198	0.63133	0	4.68596	4.06756	3.79841	3.69779
83	CP_Sli	0.00303862	5.1965	4.05267	4.06267	0	5.79938	5.1021	4.87627	5.01723
84	CP_Sli	3.06885	5.61616	4.93885	4.85902	6.05152	5.92235	5.29638	5.58618	5.77998
85	CP_Sli	0.00433061	4.91187	2.31723	1.79474	2.7928	5.21717	4.97966	4.10054	4.22785
86	CP_Sli	0.00593511	5.76953	4.90265	4.75017	0	5.86757	5.09987	5.38856	5.04858
87	CP_Sli	0.005405	3.76808	2.12836	3.79734	0	5.26768	4.00242	4.67495	4.72648
88	CP_Sli	0.00579644	4.75726	3.27462	3.73776	2.61712	5.25017	4.56005	4.09575	3.95707
89	CP_Sli	0.00457028	3.7442	2.83303	1.64428	4.07484	5.00054	4.07439	3.91842	4.04093
90	CP_Sli	0.0169625	5.15139	4.57342	3.73124	0	4.66907	3.38845	4.26308	3.60588
91	CP_Sli	0	6.76082	5.67582	5.70794	5.84735	6.52906	6.14466	5.53169	5.75837
92	CP_Sli	0	2.48048	2.08378	3.00607	0.377757	4.99798	4.10003	3.86547	3.97452
93	CP_Sli	0	6.07811	4.42213	5.00128	5.71953	5.79544	5.55916	5.38444	5.20227
94	CP_Sli	2.67789	4.51674	3.75275	3.24242	3.22579	4.64554	4.25114	3.83459	4.22186
95	CP_Sli	0.0132102	5.45928	4.03686	4.07255	0.988219	6.13761	5.37323	4.74528	4.41549
96	CP_M	0.467803	5.32828	3.48515	4.24859	5.21252	5.3443	4.2811	4.13153	4.21809
97	CP_M	0.4423	5.82889	4.74484	5.12113	6.15317	5.5691	3.8887	4.48027	4.13565
98	CP_M	1.62551	5.49431	3.47286	3.84988	4.19489	4.50699	3.51876	3.44444	2.77468
99	CP_M	3.53978	5.7201	3.97625	4.50463	3.96502	6.31305	5.83707	4.05793	4.6267
100	CP_M	0.111761	4.82622	4.30437	3.80111	5.50986	5.02479	4.28035	4.42696	4.6845
101	CP_M	0.478262	5.78919	5.12278	4.73166	6.52187	6.09349	5.4502	4.4593	4.36035
102	CP_M	0.925226	5.42931	4.06399	4.99175	5.27013	5.15855	4.7215	3.7079	0.624316
103	CP_M	0.531821	5.67913	4.01304	4.56837	5.90872	5.9885	5.28878	4.65942	4.6295
104	CP_M	1.16378	5.71487	4.26729	4.66603	5.23988	4.95686	4.03944	4.91683	3.72038
105	CP_M	0.166199	5.92924	5.3222	5.17388	4.92239	5.67595	4.95548	5.38281	4.67656
106	CP_M	4.66569	5.26265	4.44457	4.25726	4.63273	4.79042	3.92	4.92261	4.34354
107	CP_M	0.199252	5.14193	3.81381	4.24626	5.23503	5.06501	4.35887	4.17176	3.82913
108	CP_M	5.4249	4.20883	2.76198	3.1443	5.0044	4.67717	2.49637	4.02198	5.04869
109	CP_M	0	5.02157	4.30976	4.99614	5.43476	5.03808	4.20395	3.86848	5.02145
110	CP_M	0	5.95971	5.366	5.38424	5.73058	5.67176	4.01662	5.27435	4.32124
111	CP_M	0.00833057	5.15689	3.74291	4.95567	5.33339	5.63209	4.95942	4.9584	5.31749
112	CP_M	0.0388564	6.17302	5.06867	5.53095	4.97395	5.387	4.25365	5.16145	3.6643
113	CP_M	3.17996	6.20697	4.41908	4.63709	5.87874	5.35993	5.4106	5.20411	4.80587
114	CP_M	0.0175266	5.75177	4.68629	2.10697	4.70031	5.54694	4.84599	4.59497	4.87041
115	CP_M	4.26555	5.6833	4.94224	5.04384	4.80117	5.67298	4.95199	5.13212	5.11495
116	CP_M	0	5.23881	3.52894	3.6237	4.18642	4.68539	4.13704	3.65575	3.98839
117	CP_M	0.00253553	4.64615	3.75369	4.14329	4.3055	4.90426	3.88986	4.95667	5.29755
118	CP_M	0.00727713	6.6057	5.73575	5.93479	5.21144	5.83799	5.29348	5.27266	5.07727
119	CP_M	2.98559	5.45135	4.44332	4.74693	0	5.1608	4.34149	4.85539	4.35552
120	CP_M	0.0235894	5.84722	4.36691	4.78233	4.9378	5.41718	4.6936	4.23221	4.48296
121	CP_M	3.21058	4.87815	3.46502	4.72402	5.10534	4.91126	4.77203	4.34579	4.47352
122	CP_M	0.0338221	5.16323	3.14285	4.68599	4.21219	4.72141	2.48992	4.57641	4.01882
123	CP_M	0	0	0	0.363906	0	5.57219	3.12233	2.27652	4.2587
124	CP_M	0.00505317	5.6343	4.76833	5.0584	4.50654	5.11256	4.8129	4.8441	3.72149
125	CP_M	0.0175273	5.92662	5.08754	5.1992	5.0894	5.44067	4.82678	4.86486	4.75253
126	CP_M	0	5.57412	2.51528	4.59625	0	5.5661	4.91869	4.9335	4.681
127	CP_M	0.0946737	4.83415	3.26128	3.99253	4.6427	4.14437	4.58923	3.73778	3.00441
128	CP_M	0.00276068	6.00661	4.05923	5.17111	4.92576	5.3566	5.03227	5.01508	4.06301
129	CP_M	0	5.72985	4.69941	4.80688	5.55525	5.47034	4.28679	5.06209	5.58706
130	CP_M	0	5.24213	3.45259	4.27417	4.55365	5.06745	4.8585	4.50491	4.05806
131	CP_M	0.0396643	5.61706	3.64595	4.47306	5.11109	5.30238	4.98271	4.76404	4.06385
132	CP_M	2.67735	6.32037	5.31444	5.38812	5.49978	5.85898	5.70795	5.20238	4.69065
133	CP_M	0.0320877	5.7605	4.76618	4.78966	4.71406	5.3199	4.92469	4.79506	4.77643
134	CP_M	3.12894	5.07966	3.76511	4.19345	4.90328	5.14491	4.43279	4.17306	3.5654
135	CP_M	3.99257	5.86327	4.94946	4.39149	5.05494	5.86996	5.01411	4.66522	4.497
136	CP_M	0	5.65311	4.36823	4.52748	4.48719	5.67763	4.69736	4.77663	5.18753
137	CP_M	0.00716363	5.93902	5.36655	5.13873	6.18221	5.64902	4.98032	5.21658	4.23419
138	CP_M	0.00204209	6.50947	5.00551	5.50922	5.97774	6.16592	5.39446	5.35511	4.87301
139	CP_M	0	6.43701	5.37011	5.29309	5.48033	5.68905	0	4.75988	4.33315
140	CP_M	0	6.30947	5.13109	4.65077	5.62525	5.6062	4.63983	5.16729	4.91096
141	CP_M	0	3.69252	1.60747	0	1.32326	5.18038	4.81892	3.32008	4.23186
142	CP_M	0	4.86011	5.01609	3.93234	4.90195	5.96226	4.56823	4.22313	4.03697
143	CP_M	0	6.47694	5.57427	5.62323	5.39792	6.01012	5.56358	6.02322	5.62671
144	CP_M	0.00166547	5.93516	4.84372	5.20023	5.67794	5.74982	5.39537	5.26324	4.64029
145	CP_M	4.07796	6.03062	4.90646	4.69064	5.79638	5.77023	5.191	5.17206	4.39882
146	CP_M	0	5.21453	4.62053	4.86649	2.45572	5.84927	5.18447	4.76254	4.84037
147	CP_M	0	5.7912	5.13997	5.25017	5.55182	6.33518	5.93836	5.29001	5.13667
148	CP_M	0	6.03496	5.06583	4.73134	5.8295	5.96974	5.65318	5.34043	4.62997
149	CP_M	0	4.21621	3.11237	1.88417	1.81639	4.98551	2.3533	3.89556	4.76623
150	CP_M	0.00129045	6.66986	5.48629	5.61231	5.26941	5.93093	5.06525	5.12538	4.69259
151	CP_M	0	3.41233	3.65044	3.43753	4.70906	4.14132	3.9797	3.4767	4.47145
152	CP_M	0.00203037	5.9298	5.36603	5.22119	5.94731	5.67395	4.46886	5.1651	4.75215
153	CP_M	2.06413	5.68493	4.30341	4.7218	4.17909	5.47774	5.24974	4.17707	5.10769
154	CP_M	0	6.74207	5.53371	5.8102	5.73154	5.92009	5.43373	5.75788	5.11908
155	CP_M	3.6979	5.74194	4.49048	4.75491	5.28254	5.37649	4.89844	4.96435	4.65948
156	CP_M	0	5.80069	4.87752	4.89216	5.04408	5.57589	4.96861	5.00006	4.68444
157	CP_M	0.0870644	6.61346	5.59019	5.40552	5.41816	5.80224	0	3.13803	3.88388
158	CP_M	0	5.14088	3.605	4.47246	4.0097	4.96385	4.0502	3.95998	4.06262
159	CP_M	0	6.15126	5.04294	4.79027	5.58313	5.34964	5.56972	4.79462	3.38707
160	CP_M	0	6.13973	5.32222	5.21321	5.67511	5.6382	4.81385	4.88995	4.58201
161	CP_M	0	6.22389	5.48988	5.59891	5.84037	6.07832	5.99644	5.24867	4.79782
162	CP_M	0	5.44315	4.86777	4.86919	5.33104	5.81983	4.8296	4.68936	4.18412
163	CP_M	0	5.4536	4.09353	3.61487	4.80262	6.15957	4.95086	4.48705	5.07875
164	CP_M	0	5.71968	4.51233	5.23378	5.28153	6.10268	5.19688	4.87456	4.78084
165	CP_M	0	5.53041	4.31694	5.1659	5.59763	5.67745	5.23856	4.73018	4.24773
166	CP_M	0.0317678	5.40611	4.18985	4.53692	3.5826	5.2178	4.23361	4.18466	4.48207
167	CP_M	0.0927024	5.54961	4.62515	5.07745	4.80233	5.17401	4.09489	4.73741	4.12872
168	CP_M	0	5.96464	5.27402	5.01914	5.75947	6.12596	5.17019	5.07432	5.55315
169	CP_M	0	5.70935	4.93506	4.79906	4.87576	5.91807	4.60146	4.73588	4.6001
170	CP_M	0	5.80727	4.8721	4.66874	5.02816	5.44085	4.24585	4.78357	4.76846
171	CP_M	0.0234611	4.03662	3.37	0	1.62796	3.96395	3.03327	2.93397	3.79133
172	CP_M	3.58903	6.08358	4.51582	5.25171	5.04404	6.13684	5.72694	4.67342	4.56729
173	CP_M	0	5.12467	4.35132	5.0046	4.5569	4.5521	3.69813	4.38944	3.64822
174	CP_M	0	5.09067	4.25368	4.56906	5.2259	5.07345	4.45982	4.26924	4.58952
175	CP_M	0	5.09828	4.42336	4.11603	4.83644	4.79043	4.12518	3.993	3.83286
176	CP_M	0	5.39418	4.69813	3.96037	5.00029	5.85888	5.11325	4.70618	4.8909
177	CP_M	0	5.328	4.46187	4.16642	5.38696	5.66933	4.80574	4.70333	5.47055
178	CP_M	0	6.78759	5.55271	6.06058	5.52651	6.1063	0	5.5349	4.47934
179	CP_M	0	5.77896	5.03792	5.35123	5.69061	5.72603	5.3304	4.49633	4.16162
180	CP_M	0.00198362	4.85937	3.83392	4.74666	4.69881	5.17303	4.30323	4.33174	4.48147
181	CP_M	0.00131552	6.00295	5.1438	5.68411	0	5.81335	4.71213	5.11968	4.26392
182	CP_M	0	6.73733	5.86003	5.81503	0	5.6861	0	4.84306	4.10711
183	CP_M	3.71404	5.10683	4.53023	4.32622	5.01246	5.43979	4.59929	4.36805	4.44101
184	CP_M	0.00283254	5.46813	4.04007	4.87424	4.69449	5.71921	5.34034	4.3517	4.45038
185	CP_M	0.00369124	5.88406	5.04301	5.36582	5.92115	5.46023	5.20963	4.79758	4.39448
186	CP_M	0	5.83646	5.13572	5.16391	5.8575	5.65761	3.2484	4.46989	4.5191
187	CP_M	0.00483224	6.33663	5.57155	5.84075	5.72063	6.03458	4.82669	5.37803	5.0352
188	CP_M	0	0	0	0	0	4.69404	0	3.23992	3.81938
189	CP_M	0	5.11259	4.0545	4.37173	5.20281	4.64557	3.87582	4.14154	3.48275
190	CP_M	0	5.95354	4.84045	4.44119	5.26983	5.43273	4.2834	5.16154	3.87411
191	CP_M	0	6.62337	5.45831	5.42215	5.3375	5.57918	3.93123	5.08417	3.42509
192	CP_M	0	4.91455	4.32402	4.04943	5.36168	4.78467	3.6113	4.57042	4.07494
193	CP_M	0	5.96789	5.19731	5.35911	5.83067	5.87982	4.85329	4.6611	5.31786
194	CP_M	0	3.35669	3.10709	3.73462	4.98304	5.31169	3.20657	4.32977	4.57352
195	CP_M	3.33138	5.44958	4.60447	4.9277	5.57594	5.25681	0	4.57988	3.60075
196	CP_M	0	6.31377	5.56096	5.55261	5.4642	5.57208	0	5.68434	4.7961
197	CP_M	0	5.92385	5.09505	4.96454	5.42178	5.3651	4.75696	4.57099	4.00562
198	CP_M	0	5.84391	5.31544	4.26196	4.98692	5.6156	4.8227	4.74184	5.05353
199	CP_M	0.00224856	5.38465	4.58239	4.18982	5.6358	5.00042	3.80746	4.50055	4.6624
200	CP_M	0	5.45258	4.44829	4.71588	5.36912	5.24284	4.38228	4.2552	4.21723
201	CP_M	0.00943809	4.63405	3.37591	0	4.35997	4.56327	0	1.75928	3.72782
202	CP_M	0.0058908	5.69319	5.0358	4.4626	5.58969	5.67214	4.7981	4.67686	4.6031
203	CP_M	0	5.91455	4.96683	5.24798	5.1425	5.84094	4.85056	4.60137	4.57875
204	CP_M	0	5.76968	3.98836	4.85109	5.68188	5.74235	5.26284	4.88959	4.46999
205	CP_M	0.0235368	5.32483	3.85345	4.21087	0	5.52313	5.03335	4.23602	4.31924
206	CP_M	0	6.66131	5.21306	5.6784	5.11694	5.71523	5.57239	4.81419	4.66995
207	CP_M	0.0102222	5.67638	4.4853	4.78002	5.30297	5.00964	4.44245	4.35214	2.57296
208	CP_M	1.20005	5.47866	4.40868	4.53468	4.7648	4.91037	4.08942	4.26003	3.68255
209	CP_M	3.91674	5.44444	2.56909	4.04232	0	4.91339	0	4.22986	3.71874
210	CP_M	0.00257835	5.60479	4.56692	4.55727	4.99081	5.59309	4.46729	4.51132	3.83445
211	CP_M	0	4.7358	3.33387	3.37255	0	4.66667	3.56802	3.40252	3.05378
212	CP_M	0.00581106	4.28521	4.87823	4.38341	5.57357	5.66464	4.57995	4.79367	4.37196
213	CP_M	2.08807	6.55054	4.96575	5.32864	3.21651	6.03549	5.65335	5.31652	4.29601
214	CP_M	0	5.48226	4.00154	4.23852	4.89003	4.89751	3.75618	4.56328	4.15156
215	CP_M	3.21456	4.95836	4.24895	3.63755	5.61086	5.25842	4.49297	4.48898	4.67684
216	CP_M	0	6.10791	5.07615	5.39907	5.37718	5.20036	4.86304	5.22779	4.20575
217	CP_M	2.49052	5.74021	4.14196	4.62238	4.99549	5.07419	3.98863	3.96647	3.6793
218	CP_M	0.00588639	4.03461	4.09401	3.99309	3.8589	5.05025	4.7441	4.06903	4.25879
219	CP_M	0	4.87211	2.66324	3.86923	2.39052	5.43314	3.75273	4.64279	5.06344
220	CP_M	1.86355	6.07655	4.55392	5.0919	5.42144	5.38438	5.01602	4.69857	4.62501
221	CP_M	0	5.79167	4.55449	4.90494	5.32968	5.22875	4.49467	4.54776	3.86076
222	CP_M	0	6.05825	4.8419	5.1649	5.54283	5.61055	5.12456	4.97758	4.76644
223	CP_M	0	5.14439	3.82391	3.25732	3.49037	4.87287	4.56272	4.11609	4.358
224	CP_M	0	6.09283	4.72116	5.14649	4.77682	5.4797	4.82893	5.28857	4.23841
225	CP_M	0	6.09764	4.5983	5.55319	5.90938	5.77845	5.52386	5.27597	4.75903
226	CP_M	0.00596854	5.51467	4.25183	4.34284	5.14788	5.13861	4.59083	4.42071	3.70392
227	CP_M	3.78866	6.07677	5.07284	4.51339	5.82208	5.51229	4.77366	4.73295	3.46687
228	CP_M	0	6.02631	4.92178	4.49308	5.47883	5.27528	4.72189	4.77368	3.96533
229	CP_M	0.0107644	5.93443	4.8019	0	5.35429	5.26896	4.99671	4.89956	5.13025
230	CP_M	0.0011594	5.5023	4.79158	4.40214	4.14552	5.31249	0	4.5273	4.02056
231	CP_M	0	5.48677	4.31184	4.09757	0	4.98264	4.46196	4.77698	4.54169
232	CP_M	0.117879	5.01014	4.95961	3.66387	5.67234	4.63367	3.51676	4.00792	4.23151
233	CP_M	0	5.27191	3.1379	4.57586	4.14442	5.58686	5.39368	4.96952	5.06145
234	CP_M	0	5.4454	4.70562	4.83007	5.87753	5.5306	5.73055	4.90119	5.32185
235	CP_M	0	5.99171	4.63989	5.28955	5.0702	5.84034	4.85912	4.68847	4.74015
236	CP_M	0	5.48845	0	3.10184	0	5.36169	5.09727	4.09015	4.33266
237	CP_M	4.80963	6.5833	4.39061	5.39351	5.79242	5.79982	5.75945	5.48799	4.69835
238	CP_M	0	5.68658	4.4864	4.47716	5.28522	5.63649	4.95788	4.72313	4.33851
239	CP_M	0	5.34656	2.85806	3.84907	4.35677	5.65915	5.38031	4.56333	4.41085
240	CP_M	0.0212727	3.40677	3.94074	2.77459	3.85772	5.18887	3.93095	3.96589	4.75695
241	CP_M	2.63113	5.0796	4.65187	4.4399	5.07296	5.23344	4.68365	4.84046	4.98338
242	CP_M	0	4.5757	4.50296	4.15633	0.347865	3.42838	2.91679	3.90585	4.60824
243	CP_M	0.0115711	5.4579	4.36652	4.45324	0	5.14408	4.6633	4.41991	3.1434
244	CP_M	0	5.94814	4.69635	5.20373	5.10323	5.62043	5.17806	4.70962	4.9058
245	CP_M	0	5.72187	4.00799	5.00617	5.35839	5.72444	5.06782	4.86402	5.25525
246	CP_M	0.00713736	5.83904	4.28407	5.04954	4.72053	5.81021	5.14125	4.86473	4.82935
247	CP_M	0	5.73646	4.46463	4.4377	5.02074	5.40029	4.27729	4.74842	4.59874
248	CP_M	0	5.70115	4.56511	4.83767	5.1771	5.4274	4.41308	4.37417	3.91355
249	CP_M	0.0048581	5.64957	5.47458	5.52479	5.34195	5.27121	5.32265	5.02284	5.12445
250	CP_M	0	6.07421	4.46938	5.02564	5.91429	6.1713	5.23305	5.31263	5.72285
251	CP_M	0	5.49385	4.69593	4.37598	4.58508	4.91674	4.64402	5.04089	4.07754
252	CP_M	0.00585513	6.27929	5.08303	5.30538	5.04394	5.45905	5.08297	4.79758	4.24591
253	CP_M	0.157473	5.8924	4.92047	5.49663	6.03907	5.88347	5.15071	4.91394	5.20299
254	CP_M	0	6.54722	4.99228	5.58938	5.76737	6.26759	6.05757	5.63338	5.11839
255	CP_M	0.0171855	5.77951	3.54678	3.9443	3.93155	6.06449	5.98467	4.8439	4.7749
256	CP_M	0.0131416	5.65027	4.3106	3.95876	5.43423	4.64664	4.53771	4.44098	3.4639
257	CP_M	0.00388249	6.59066	5.22697	5.62182	0	5.68602	5.51455	4.95539	4.09695
258	CP_M	0	5.48615	4.03822	4.27749	5.29473	5.53683	5.03224	4.91733	4.93058
259	CP_M	0.0189335	6.64206	5.38915	5.53603	6.18138	5.83787	5.67871	5.36572	4.29075
260	CP_M	0.00414043	5.87425	4.6132	4.6468	4.85796	5.03314	3.99586	4.69877	3.90482
261	CP_M	0	5.07394	4.08374	2.9412	4.9929	5.19745	4.58671	5.00145	5.73177
262	CP_M	0.00373248	6.2674	5.39413	5.18034	5.74016	6.1135	6.05319	5.84918	4.60018
263	CP_M	0.00227109	4.25574	4.48601	4.45796	4.63308	5.28782	4.11369	4.70278	5.09443
264	CP_M	3.07723	5.59136	3.85278	4.60425	3.76517	5.31639	4.65952	5.41775	5.01165
265	CP_M	0	6.19088	5.18957	5.68439	6.04413	6.17534	6.008	5.65075	5.17031
266	CP_M	0	5.64866	4.851	4.98433	5.95476	5.77684	5.29725	5.14573	4.96604
267	CP_M	0	5.6539	5.11075	5.03936	0	5.73715	5.45526	4.94753	5.06891
268	CP_M	0	5.12828	3.95507	3.93137	0	4.64215	3.14713	5.12599	5.50754
269	CP_M	0.00805646	6.06068	5.05888	5.75626	0	5.55819	4.52612	5.49898	4.27453
270	CP_M	0	5.84074	4.83584	4.75301	4.86159	5.20129	4.70189	5.09502	4.3739
271	CP_M	0.00383043	5.83655	4.38702	4.22729	5.33654	4.88064	0	4.57611	4.66482
272	CP_M	0.00863781	4.23888	3.17781	4.04448	4.66817	5.30573	4.68679	3.934	4.08483
273	CP_M	0.00654979	5.48915	3.29897	3.98024	5.13907	5.43596	5.06518	4.44881	3.94309
274	CP_M	3.49306	4.87584	4.00941	4.65309	4.56127	5.15779	4.5444	4.52064	3.58496
275	CP_M	0.00626823	5.13098	5.06138	4.59696	3.51815	5.69039	4.64924	5.18176	5.09508
276	CP_M	0	6.26776	5.98416	5.83338	0	6.22824	5.60778	5.70221	5.66992
277	CP_M	0.010125	5.31461	4.46697	4.14716	4.81545	5.63554	5.26759	5.331	5.177
278	CP_M	0	6.10908	5.06922	5.32966	5.2347	5.4733	4.87566	4.7975	3.75571
279	CP_M	0.00113284	5.51464	4.69892	4.73622	4.42748	5.26892	4.29234	5.08146	4.6976
280	CP_M	0.00252676	6.21744	5.30635	5.36484	5.04356	5.56321	5.37788	5.11085	4.48457
281	CP_M	0	4.95199	4.26104	4.44968	4.99374	5.36206	5.16668	4.80061	4.7721
282	CP_M	0.0161841	4.292	0	0	0	4.95262	3.86202	3.86865	5.3354
283	CP_M	0.0109566	6.05019	5.33962	5.92827	5.50184	6.1985	6.16351	5.29252	4.60871
284	CP_M	0.0138696	4.93127	4.22335	4.73424	0	5.43704	4.52223	4.50998	3.94271
285	CP_M	2.29645	4.84577	4.66515	4.25132	5.72117	5.61024	4.74288	4.36327	4.32076
286	CP_M	0.00521604	5.95385	4.72791	4.36357	5.97238	5.60992	5.19126	5.06027	4.95243
287	CP_M	0.0100205	5.95171	4.49372	4.90722	0	6.3171	5.35841	4.69286	4.9228
288	CP_M	2.26385	5.57832	4.64136	4.79021	5.42722	5.60893	4.79011	4.90213	5.00427
289	CP_M	0	6.27347	5.57828	6.00417	4.48471	6.39695	5.7066	5.76412	5.34158
290	CP_M	0.00834477	5.08861	4.87758	4.20893	4.18114	6.10794	5.77123	4.66098	5.36079
291	CP_M	0.00572234	5.81833	4.65841	4.58695	5.3711	5.51907	4.8656	4.9466	4.78792
292	CP_M	0	3.37532	3.12122	2.49541	4.11734	3.70516	0	3.95906	5.10398
293	CP_M	0	5.40856	4.94497	4.59568	5.87805	5.88482	5.36015	4.98536	5.02431
294	CP_M	4.65808	6.40416	5.94837	5.79256	5.75685	5.87107	5.10862	5.38496	4.40104
295	CP_M	4.86272	5.71823	4.79496	5.21679	6.5131	5.81047	5.65447	5.27333	5.04334
296	CP_M	0	5.24504	3.94864	3.70886	0	5.20865	4.81638	4.72383	5.36318
297	CP_M	0.00310027	5.30265	4.38233	4.39292	4.36621	5.17337	3.26364	4.56242	2.91225
298	CP_M	0.00183004	4.04509	4.20643	4.38891	5.06849	5.1431	4.91593	4.43628	4.38599
299	CP_M	0.00346538	4.93189	4.0602	3.96017	4.81839	4.60796	4.12195	3.94475	2.53928
300	CP_M	0.00481092	5.71313	5.02867	4.15914	5.05844	5.50052	5.50326	4.73591	5.42614
301	CP_M	0.00448836	6.28535	5.17301	6.16327	5.48953	6.18586	6.29396	5.40492	4.23147
302	CP_M	0	5.04101	4.59381	5.01638	5.7477	6.01588	5.65506	5.23329	5.47738
303	CP_M	0.0159979	2.96638	2.43716	0	0	6.13634	0	4.44963	4.65456
304	CP_M	0	5.77382	5.29521	5.34261	5.3646	5.64174	5.18808	5.00119	4.5996
305	CP_M	0	5.25243	4.05175	4.27317	4.68327	5.33814	4.29689	4.63908	4.62262
306	CP_M	0	0	3.92198	3.80474	5.29782	4.81031	4.16731	4.09177	4.15594
307	CP_M	0.0560864	2.83295	4.58743	3.94112	4.77844	5.05387	3.98133	3.99597	1.66946
308	CP_M	0.0178368	5.30982	3.58549	4.66154	5.3049	5.36767	4.2535	4.62809	4.31973
309	CP_M	0.00255692	4.58349	2.97217	3.23971	3.71171	4.88433	3.49586	4.35835	3.99065
310	CP_M	0.0101031	6.33945	4.63335	5.21091	5.87143	5.84153	5.55213	4.8646	5.00987
311	CP_M	0.00262974	5.89389	5.06308	4.47452	6.04959	5.6622	5.64547	4.51811	4.4936
312	CP_M	0	5.50927	4.45331	4.70338	5.27544	5.86988	4.66656	4.42429	4.81456
313	CP_M	3.70345	5.85161	4.91234	4.78631	5.78205	5.42189	5.18159	4.92841	5.36291
314	CP_M	0.0226905	6.12217	5.05983	5.3677	0	5.45441	4.37606	4.87909	4.44928
315	CP_M	0	5.50285	4.52873	4.251	0	5.5934	5.27684	4.78522	4.96206
316	CP_M	0	6.03815	5.23788	5.26158	3.69822	5.49276	5.11284	5.02275	4.50044
317	CP_M	0.028293	4.48593	3.70873	3.59746	2.15684	3.9171	3.39314	3.60381	2.77479
318	CP_M	0.00361705	5.79038	5.17521	5.28107	5.76748	5.30836	4.97312	4.78774	3.99994
319	CP_M	0	5.97344	4.97807	4.89944	6.25804	5.6937	5.41206	5.57374	5.41411
320	CP_M	0	4.7012	1.64638	3.19636	4.44406	5.56426	4.46954	4.82007	4.75475
321	CP_M	0	5.43461	2.72076	4.3443	5.41382	5.37276	4.97915	5.03135	4.60499
322	CP_M	0.0096563	6.00458	4.56162	4.76279	5.47865	5.78551	4.93313	5.51907	5.26225
323	CP_M	0	5.6555	4.26435	4.34494	4.90695	5.41662	5.02337	4.57581	4.82588
324	CP_M	0.0112764	6.63036	5.37777	5.70058	5.68101	5.99206	5.41363	5.13645	4.34772
325	CP_M	0.00576512	5.92698	4.54059	4.77535	5.07673	5.48187	5.02439	5.01965	4.97881
326	CP_M	0.00662283	6.61676	5.40477	4.81452	3.75751	5.93577	4.30746	5.16432	5.66475
327	CP_M	3.88016	6.25731	5.36923	4.71194	4.99423	5.34217	4.6859	4.91895	4.63449
328	CP_M	0	6.05776	5.43592	5.2281	5.19498	6.11357	5.73324	5.32513	5.09739
329	CP_M	4.35886	6.04686	3.40876	5.18006	5.39196	6.23722	5.61571	5.68255	5.21038
330	CP_M	0.986082	5.77255	4.67043	4.95367	0	5.95209	5.27178	5.09496	5.27345
331	CP_M	2.924	6.16106	4.96137	5.46529	5.20874	5.8868	5.16056	5.43371	4.0445
332	CP_M	0.00546834	6.35486	5.21101	5.42216	5.33047	5.52773	5.27859	4.97137	4.00439
333	CP_M	0	6.23418	5.48091	5.24875	5.90872	5.74542	4.8901	5.19911	4.86553
334	CP_M	3.53518	6.15686	5.58119	5.7802	5.81485	5.56708	5.46199	5.73613	4.70174
335	CP_M	0.00129884	6.08323	5.20649	5.51973	5.54627	6.01206	5.94476	5.31731	3.83101
336	CP_M	0	5.02826	4.90722	4.91733	0	6.31679	5.92217	5.61989	5.53145
337	CP_M	0	5.90937	4.89318	4.77152	5.41129	5.8366	5.54487	5.68082	4.81788
338	CP_M	4.66035	6.02288	4.73409	4.83582	6.19819	5.88674	5.23311	5.34102	4.73414
339	CP_M	0	5.69642	4.59962	4.62526	4.83632	5.77469	5.56181	4.16186	4.59089
340	CP_M	0	5.90801	5.13706	4.73793	4.68148	5.56636	4.64575	5.11622	4.48918
341	CP_S	0.127163	6.65217	5.85996	5.71982	5.73702	5.76814	5.55704	5.45347	3.31222
342	CP_S	1.11349	5.65907	4.4985	4.25505	5.16624	5.10164	4.39372	3.98561	2.60429
343	CP_S	0.407667	5.50261	5.33718	4.42755	5.92286	5.46498	4.65693	4.19916	4.82624
344	CP_S	3.96781	6.19846	5.01726	5.26675	3.94988	5.52833	5.22022	4.48005	4.559
345	CP_S	0.237214	6.59146	5.46339	5.87862	6.17869	5.89401	5.22916	5.22308	3.99994
346	CP_S	2.53003	5.08024	4.16541	5.19738	3.63949	4.61295	4.12622	4.26096	3.85461
347	CP_S	3.3299	5.16567	4.13994	4.15698	4.94524	4.70056	2.67978	4.9105	2.82398
348	CP_S	0.17548	5.31756	4.16781	4.82893	4.74754	5.18143	4.09842	4.68316	5.41925
349	CP_S	0.503371	5.95009	5.18369	5.12395	5.81327	5.65448	5.09758	5.07176	4.21122
350	CP_S	0.286958	5.76351	4.68831	5.02837	5.73745	5.46596	5.0715	4.47407	4.37952
351	CP_S	2.75212	6.18312	4.98982	5.31315	5.04787	6.49068	5.86193	5.48826	5.0683
352	CP_S	0.190564	6.23882	4.51576	5.18544	5.69192	5.16765	5.16928	4.93823	3.75853
353	CP_S	0	6.39737	5.61355	4.24668	4.78617	6.14032	5.28283	5.26407	4.86988
354	CP_S	2.42333	5.10015	3.99916	3.68311	4.68059	4.42402	3.54817	4.15591	3.56483
355	CP_S	0	5.95878	5.31888	4.88978	5.94959	5.48433	4.78772	4.82256	3.69901
356	CP_S	0.159078	4.70042	4.00407	3.73075	4.0414	5.51566	3.88572	4.32846	4.81577
357	CP_S	0.00275027	5.6453	4.90553	5.01952	4.19117	5.5225	5.20424	4.92148	3.24666
358	CP_S	0.0102449	5.78826	4.22846	5.24677	5.58903	5.7115	5.22735	4.95967	5.32242
359	CP_S	0.0363884	5.81336	4.83953	5.39715	4.74907	5.54922	4.91225	4.39282	3.50141
360	CP_S	0.0286124	5.94756	4.48179	4.27623	4.98249	5.29794	3.69809	5.33567	4.05926
361	CP_S	0.0110197	5.34278	5.12523	5.90084	5.98626	5.3436	3.94736	4.63193	4.17938
362	CP_S	3.876	6.16616	4.77928	5.31252	5.74257	5.54393	5.17472	4.94486	4.76607
363	CP_S	0.108321	5.76642	4.70567	4.67086	4.44005	4.60252	3.07631	3.4937	4.02717
364	CP_S	2.91899	6.65705	4.6277	5.18132	5.65902	5.70495	5.48445	5.16418	5.58234
365	CP_S	0.00626265	6.1356	5.37746	4.98233	5.30376	5.59349	5.08013	4.84457	4.01091
366	CP_S	0.00677134	5.50911	5.02057	4.95083	5.03515	5.05979	4.12298	5.09898	4.29934
367	CP_S	3.682	5.72629	4.18341	5.31337	5.42448	5.51945	5.13963	4.66004	4.13159
368	CP_S	2.43656	5.67282	4.99366	5.24212	4.47071	5.44032	5.13081	4.58483	4.59459
369	CP_S	4.75676	6.15405	5.61928	5.44093	5.81545	5.75237	5.05132	5.22572	4.7952
370	CP_S	0	5.75633	4.22187	3.2364	5.17316	5.99363	5.85876	4.99711	5.4646
371	CP_S	0	5.37983	4.45003	5.09634	5.14411	5.45106	3.10775	4.98436	4.56824
372	CP_S	0.0873415	5.44746	4.69717	4.55204	4.89965	5.10605	4.05698	4.71254	3.55063
373	CP_S	0.0219284	5.19295	3.78335	4.5432	4.14455	5.4815	5.11122	4.25326	4.07467
374	CP_S	3.84224	6.48562	5.67705	5.7844	6.07323	5.92847	5.12257	5.25717	5.46797
375	CP_S	0.0252604	6.07778	4.87562	4.85689	5.5691	5.7138	5.21688	4.78189	5.21087
376	CP_S	0	5.89559	5.09015	4.68619	1.86342	5.33306	4.45382	4.40044	3.2346
377	CP_S	3.03714	6.55323	5.38486	5.94825	6.2626	6.27467	6.04164	5.38371	5.2476
378	CP_S	0	6.10173	5.0839	5.22001	5.54986	5.5857	4.67556	5.1996	4.0283
379	CP_S	0	6.4568	5.92275	6.09532	5.76194	6.03163	5.50633	5.71113	4.5043
380	CP_S	3.93663	5.89515	4.65294	4.72081	4.58097	5.48374	4.55324	4.62759	3.17419
381	CP_S	0	6.01104	5.17771	3.89715	5.77721	5.55333	4.07837	4.98399	4.60079
382	CP_S	4.67071	6.01502	5.2148	4.64042	5.79729	5.99761	5.60064	5.57183	5.00934
383	CP_S	0	5.42789	4.13013	4.41135	4.2743	5.94335	5.6892	5.10092	5.3323
384	CP_S	1.85006	5.21369	3.84502	3.11473	4.0698	5.39061	4.69419	4.37039	4.3676
385	CP_S	0.020495	5.05227	4.52442	4.60532	4.93335	4.96525	4.29328	4.57792	3.7449
386	CP_S	3.78024	4.46605	3.5427	3.41386	3.85347	4.15834	2.06782	3.94439	4.84171
387	CP_S	4.15879	6.55184	5.67182	5.59724	2.06837	6.0409	5.67018	5.08076	4.10428
388	CP_S	0	6.42894	5.54582	5.7503	1.87757	6.15659	5.96786	5.30795	3.97845
389	CP_S	2.98961	4.99985	4.01388	4.08942	4.77585	5.81589	4.97401	4.74125	5.15158
390	CP_S	0	6.00046	4.56449	5.13598	6.23326	6.27717	5.96992	5.7318	5.71443
391	CP_S	0.00861488	5.9524	4.90452	5.36563	4.87902	5.78953	5.28088	5.10507	3.9951
392	CP_S	3.75051	0	5.34252	3.99995	2.38374	5.0213	3.16251	5.03598	4.63109
393	CP_S	0	5.53903	5.04324	1.49012	3.51705	4.92173	3.89204	5.02545	3.79045
394	CP_S	0	5.94481	4.26403	5.06878	5.58186	6.1408	5.84648	5.23286	4.83818
395	CP_S	2.38681	4.75742	3.98727	3.86608	4.80096	5.31245	4.24361	5.44008	6.12976
396	CP_S	0	5.5124	4.64988	4.76673	4.67576	5.24377	3.76149	4.59942	4.28193
397	CP_S	0	5.60221	4.94721	5.05442	5.24671	5.44276	4.73757	5.10837	4.07809
398	CP_S	0	6.57978	5.2502	5.48941	5.66776	5.73307	5.52582	5.44933	4.38676
399	CP_S	0	5.62137	4.40534	5.09437	5.28025	5.15245	4.62374	4.28054	3.92474
400	CP_S	3.02951	5.43464	4.35761	4.68692	5.2079	4.9073	4.17353	4.51761	3.93194
401	CP_S	0	6.2353	5.33812	5.56169	6.19887	6.00291	5.55112	5.09926	4.65875
402	CP_S	0.00863572	4.33095	4.82241	5.34005	4.56299	5.97075	4.78858	5.55561	5.09787
403	CP_S	0	5.811	4.75072	5.15984	5.02385	5.43269	4.55332	4.53745	5.08146
404	CP_S	0.00299684	5.63186	4.99174	4.81583	4.4165	5.71499	4.2346	4.86241	4.64455
405	CP_S	0	6.13152	5.21488	4.66756	5.85868	5.69545	4.98496	5.19476	4.38128
406	CP_S	0	6.65297	5.11067	5.10417	6.29271	5.91562	5.89812	4.7145	4.66206
407	CP_S	0	6.74074	5.6511	5.97514	6.03034	6.06896	5.10328	5.3019	4.48024
408	CP_S	0	4.82994	4.66843	4.11296	3.31651	4.80279	4.51934	4.35558	3.78488
409	CP_S	0	5.93938	5.18618	4.68941	6.09423	5.74809	5.09479	5.11936	4.75304
410	CP_S	0	6.18342	5.41059	5.24826	5.61665	5.96701	5.53563	4.95418	4.67845
411	CP_S	0	5.9116	4.68876	4.99749	5.30174	5.49603	5.08086	4.89931	4.21201
412	CP_S	0	6.33271	5.36608	5.44644	6.00004	6.06738	6.33945	5.24712	4.44611
413	CP_S	0	5.52344	4.2497	4.79153	4.92805	5.91053	5.35258	4.98967	4.15715
414	CP_S	3.67214	5.88796	4.78837	4.54336	5.43871	5.42356	4.57313	4.69237	4.31501
415	CP_S	0	6.05435	5.39113	4.31446	5.51959	5.80127	5.1529	5.12301	4.91527
416	CP_S	3.14167	5.9748	4.64961	4.47416	5.1654	5.38735	4.56053	4.73444	4.04757
417	CP_S	3.15298	6.44077	5.59359	5.74826	6.74683	6.47235	5.94586	5.37312	4.59814
418	CP_S	4.48217	6.41402	5.39112	6.27776	5.19295	5.42074	5.2598	5.46487	4.40276
419	CP_S	0.00339005	6.20248	5.06613	5.7705	5.65707	5.87209	5.39633	5.42302	5.17284
420	CP_S	2.75202	6.14523	4.86846	5.43005	5.22036	6.42622	5.87064	5.47836	5.07527
421	CP_S	0	5.85601	4.63294	4.91818	5.3075	5.33158	4.91487	5.01662	4.41435
422	CP_S	0.0446322	4.98141	3.86115	3.83699	4.60614	4.53885	4.25934	3.42334	3.40124
423	CP_S	0	6.402	4.88477	5.42881	5.32753	5.3204	5.23902	5.02557	4.7963
424	CP_S	2.47143	5.70061	4.81556	4.67504	5.45662	5.16808	4.25866	4.3151	3.99745
425	CP_S	0	5.61467	4.72614	4.14147	4.89586	5.38042	4.61588	4.14439	3.71683
426	CP_S	0	5.49957	4.60256	3.66446	4.94384	5.12429	4.33266	4.37821	3.64647
427	CP_S	0	0	0	0	0	5.83267	4.7428	4.25148	4.01238
428	CP_S	0	6.05012	5.00109	4.68706	5.47513	5.84767	5.37601	4.97179	4.54221
429	CP_S	0	4.37617	4.84224	4.03431	3.49275	5.2421	5.04996	4.1355	4.29322
430	CP_S	0.00351087	6.27757	5.17836	4.76573	5.46392	5.71426	4.41404	5.21467	3.97768
431	CP_S	1.11973	4.97154	4.76729	5.29216	5.09236	4.75297	5.59257	4.3925	4.00397
432	CP_S	0	4.59409	3.73437	4.63628	5.17076	5.71425	4.12067	5.24354	5.40295
433	CP_S	0.00141338	5.53943	4.93071	5.09118	4.42123	5.47992	4.67012	4.83381	4.38538
434	CP_S	0.00667751	5.67685	4.72028	4.87062	4.85045	5.36487	4.30028	4.57182	4.39643
435	CP_S	0.0228391	6.09783	4.64767	4.8681	4.91165	5.17694	5.4876	3.50827	4.83513
436	CP_S	0	6.15888	4.96652	4.90347	5.87541	5.62318	5.38285	4.98952	5.03365
437	CP_S	0.0107586	5.98217	5.12613	5.33116	4.70291	5.92748	5.25358	4.99516	5.10494
438	CP_S	0	5.6125	4.53036	4.98167	3.33425	4.80433	4.59292	3.91321	3.86871
439	CP_S	2.87083	6.21642	4.98838	4.70132	4.96267	5.7166	4.40393	4.48711	4.06755
440	CP_S	0	4.90199	3.60825	3.16122	5.29279	4.12077	4.65039	3.87915	4.257
441	CP_S	0	6.08648	5.18723	5.58779	5.36217	5.76471	5.44906	5.28864	4.04401
442	CP_S	0.00750715	5.88586	4.32247	5.31804	5.53503	5.49775	5.06762	5.17141	5.00532
443	CP_S	3.33563	3.68322	4.63707	4.92805	5.51918	5.51103	5.00244	5.08528	4.63388
444	CP_S	0.0119851	6.08977	4.87974	5.29755	5.73118	5.37012	5.38675	4.83419	4.85949
445	CP_S	0.00383712	5.16545	4.12774	4.43175	5.03842	5.44682	4.82596	4.43661	4.29555
446	CP_S	0	6.25946	5.00816	5.38707	5.58571	5.90752	5.25721	5.29135	4.87971
447	CP_S	0	5.41079	3.80962	4.38336	5.22767	5.5648	5.27876	4.53823	4.58277
448	CP_S	3.69422	6.28402	5.36544	5.23693	4.89058	6.20565	5.86003	5.18205	4.75166
449	CP_S	0.0107363	5.87997	4.67989	4.66815	5.40362	5.28155	4.85879	4.57411	4.24383
450	CP_S	0	6.05122	4.98314	5.42863	6.41614	6.03798	5.70513	5.14288	4.73275
451	CP_S	2.59992	5.75017	4.62999	4.80363	4.58297	5.40564	4.57078	4.69778	4.47967
452	CP_S	3.77679	6.21563	4.27881	4.95148	5.09449	5.62957	5.46431	4.79268	4.74849
453	CP_S	0	6.18956	4.58435	4.95545	5.80313	6.52998	5.7038	5.38765	4.80852
454	CP_S	0	5.43255	4.63522	4.14477	4.18432	5.57096	5.42099	4.99613	4.77954
455	CP_S	0	5.50311	3.8001	4.66632	5.42167	5.2959	4.27594	4.65439	4.68111
456	CP_S	2.66236	5.74722	4.52958	4.92522	5.39002	5.65149	5.57093	5.01268	4.51006
457	CP_S	0.00147937	0	4.31679	0	3.25577	5.26401	4.71129	4.54282	5.25822
458	CP_S	0	5.55223	4.85703	4.69572	4.75807	5.3826	4.16594	4.99907	4.58245
459	CP_S	0.00221916	5.39537	4.03037	3.57088	4.62669	4.83772	4.32202	4.4355	3.5128
460	CP_S	1.89374	5.32004	4.81226	3.62744	5.00962	4.94972	4.76022	4.24951	4.21773
461	CP_S	0.00783013	5.1669	4.41791	4.09765	0	5.22249	4.29343	4.50021	4.30437
462	CP_S	4.53793	5.32836	4.19834	4.52568	5.22565	5.13528	4.50765	4.91752	4.31738
463	CP_S	0	5.5106	4.61586	4.70024	5.15539	4.6883	4.56389	4.20683	3.94854
464	CP_S	0.0126273	5.10094	4.22008	2.94858	2.06292	5.44942	4.35354	4.62379	4.6608
465	CP_S	0.0377386	4.13699	3.42341	3.59966	3.32235	4.23394	3.25426	4.17862	4.19494
466	CP_S	4.98319	5.54072	4.82362	4.68554	4.23296	5.22094	4.90445	5.11379	4.58663
467	CP_S	0	6.18347	4.95418	5.08118	4.01793	5.38767	5.49286	5.32471	3.49676
468	CP_S	0.0306686	5.62447	4.62196	4.72994	5.22026	5.72214	5.24272	3.84619	4.67845
469	CP_S	0	6.6165	5.55612	5.41452	5.15831	6.06458	6.19951	5.34933	3.99887
470	CP_S	0	5.73259	4.57348	4.43379	4.71099	5.01467	4.56035	4.14744	3.73567
471	CP_S	0	5.90872	5.36359	5.3025	3.48605	5.58696	4.4925	5.80749	5.31999
472	CP_S	0	5.45088	4.53686	5.18705	4.26844	5.67383	5.36158	4.99452	4.94743
473	CP_S	0.0264804	5.29181	4.30063	3.97318	3.78023	5.56995	4.81754	4.864	4.99195
474	CP_S	0	5.84426	5.03536	5.03308	4.58529	5.48729	4.45554	5.51552	5.12742
475	CP_S	0.00242721	5.78619	5.09726	4.87136	3.67168	5.59917	4.37385	5.01527	5.04992
476	CP_S	0.00353104	6.54866	5.33977	5.8737	5.86445	5.66115	5.76406	5.13481	4.39754
477	CP_S	0.00274046	5.32663	4.23292	3.79739	4.57514	5.4189	4.56916	4.16443	4.26112
478	CP_S	0	4.68728	3.51866	3.503	4.24604	4.97191	3.58318	3.98548	3.53082
479	CP_S	2.60302	4.91882	4.24558	3.36058	3.63168	5.33185	5.1433	5.02536	5.39502
480	CP_S	1.71537	6.07281	5.05842	5.06608	4.43288	5.42979	4.75395	4.98482	4.71502
481	CP_S	0	6.0525	4.84123	5.2298	6.16375	6.05304	5.7166	5.7767	5.54721
482	CP_S	4.48407	6.22077	5.16671	5.17191	5.21647	5.34531	4.72955	4.74374	4.20779
483	CP_S	0.0189284	5.8622	4.88886	5.12536	5.34192	5.34677	4.70119	4.68477	3.65699
484	CP_S	0.00239125	5.31931	2.62178	4.37806	4.59067	5.44141	4.95994	4.507	4.3466
485	CP_S	4.04484	6.03179	5.07081	4.53845	5.34047	5.68699	5.19557	4.95881	4.54668
486	CP_S	0.0193668	6.08823	6.01794	4.98356	6.34485	5.78437	4.89848	4.26978	5.8678
487	CP_S	0	5.10086	4.53958	4.18759	5.91434	5.16034	3.79414	4.96315	4.91582
488	CP_S	0	5.96741	5.40781	5.4303	6.03723	6.43749	5.90853	5.7097	5.48956
489	CP_S	0	6.18678	5.22732	5.27914	5.02442	5.87829	5.66452	4.3159	4.10632
490	CP_S	4.26688	6.10591	5.28669	5.42528	5.49846	5.40992	4.97034	4.91703	4.6335
491	CP_S	0.0226218	5.02642	4.37902	3.59106	1.46421	5.16897	6.06436	4.76423	2.73379
492	CP_S	0	5.98013	4.64185	4.7919	4.97094	5.10015	4.59734	4.62936	4.50033
493	CP_S	3.76103	5.58211	4.79575	4.92883	4.87141	5.32726	3.51507	5.22523	4.37694
494	CP_S	3.99523	5.65166	4.87489	4.51911	5.47123	5.24407	4.96418	4.99344	4.42405
495	CP_S	0	3.51224	3.88708	4.57985	5.9881	5.64496	5.08478	4.70398	4.10876
496	CP_S	4.64375	6.5866	5.93009	5.59965	5.58044	5.79322	5.02518	5.51835	5.09568
497	CP_S	0	6.00353	4.95423	5.10579	5.21006	6.23224	5.30926	5.11942	4.48411
498	CP_S	0	5.94985	4.72934	4.87535	5.23176	6.2651	5.9015	5.19489	4.49743
499	CP_S	3.933	6.17728	5.0432	5.0054	5.58579	5.35484	5.0368	5.13675	4.94479
500	CP_S	0	5.53662	5.0978	3.92941	4.47567	5.13278	4.38787	4.78974	4.6296
501	CP_S	0.00214048	6.08329	4.6584	5.02014	2.54061	5.44611	4.74537	4.56719	5.10993
502	CP_S	0	5.86015	5.1201	5.0134	4.37828	5.71496	5.18895	4.96459	5.03254
503	CP_S	0.00276255	6.18431	4.88876	5.02095	5.24602	5.58601	5.22068	5.084	4.86087
504	CP_S	4.62275	5.95292	5.01058	4.42422	4.59976	5.48315	4.79713	4.75066	4.44654
505	CP_S	0	3.7247	4.79046	4.76671	0	5.34654	3.11722	4.6689	3.49252
506	CP_S	0.00732051	6.25118	4.8544	5.02374	3.45007	5.96641	5.0057	5.34909	4.75382
507	CP_S	4.49456	5.82585	4.34062	4.74888	5.42499	5.63009	5.64401	4.93161	4.81139
508	CP_S	0.0110288	5.34598	4.76917	3.63431	4.52386	4.93869	4.1226	4.88132	4.10491
509	CP_S	0	6.26497	5.47886	5.45118	6.11695	5.99067	5.85981	5.71143	5.61488
510	CP_S	3.06368	6.34388	5.40019	5.46507	4.87822	6.38	6.15647	5.87216	5.24781
511	CP_S	0	6.00421	4.6274	4.82296	5.76909	5.2991	4.84578	4.06077	3.99683
512	CP_S	0	6.63398	4.96589	5.31461	5.71505	6.24663	5.8232	5.40585	5.09601
513	CP_S	0.00129792	5.62297	4.67446	4.71904	5.05061	5.65954	5.97368	5.1793	5.84067
514	CP_S	0	6.61497	4.29175	5.86066	7.32122	6.29049	6.19457	5.90135	5.68242
515	CP_S	0.0100419	5.63542	4.26907	4.38461	5.38685	5.38007	5.16657	5.32871	3.90644
516	CP_S	0.0479108	6.46957	5.41898	5.54402	6.02884	6.1184	5.87362	5.10812	4.58678
517	CP_S	0	6.30212	5.28549	5.15487	5.08981	5.99784	5.56125	5.0332	5.39771
518	CP_S	0.00437401	5.43315	4.17779	4.40321	5.44396	5.75097	5.37843	5.0369	4.79112
519	CP_S	3.92346	6.03772	5.11133	5.14069	5.28972	5.22145	5.26839	4.54526	3.96692
520	CP_S	0.00274707	6.28773	4.86046	5.13454	4.83725	6.01018	5.73184	5.01519	4.80477
521	CP_S	0	6.31016	4.7283	4.42575	5.47222	5.97124	4.7788	5.04646	4.66696
522	CP_S	0	6.47198	4.68378	5.48721	5.19365	6.00682	5.47322	5.56959	4.69045
523	CP_S	0	6.58278	5.38632	5.6504	5.23161	6.09094	5.89403	5.10824	5.92702
524	CP_S	0	5.95252	5.02927	5.56224	5.5733	6.01173	5.87958	5.65241	4.90148
525	CP_S	3.81254	5.08879	4.90125	2.81739	5.6824	5.40822	4.94642	4.98307	4.41877
526	CP_S	0	6.11655	5.22162	5.05643	5.07369	6.06488	5.47992	5.28127	5.20216
527	CP_S	0.00379965	6.19059	4.91454	5.43099	5.41383	6.1432	6.26293	5.34842	4.81224
528	CP_S	0	6.16065	5.31218	5.98412	5.91802	6.08122	5.53129	5.70918	5.27404
529	CP_S	0.00137989	5.31485	4.32757	4.95439	4.39258	5.41157	5.39545	4.65913	4.2551
530	CP_S	3.89075	6.87273	5.96997	5.93376	5.82091	6.64635	6.19373	5.51701	5.0369
531	CP_S	4.29268	5.74016	5.04223	4.69993	3.91245	5.67499	0	5.15215	4.52091
532	CP_S	0.0173404	6.12527	5.18238	4.41156	5.82793	5.53094	4.80022	4.65872	4.30772
533	CP_S	0	6.35413	5.87196	5.52084	6.32124	6.02623	6.00097	5.11598	5.49134
534	CP_S	0	6.08017	5.05303	4.33831	5.2649	5.85598	4.57288	5.29116	4.94733
535	CP_S	0.0415614	4.27071	3.21062	2.61565	3.71607	4.98201	4.3289	3.16976	1.70518
536	CP_S	0	6.48535	5.74779	5.61081	6.26985	6.26768	5.77748	5.60455	5.23654
537	CP_S	0	6.1754	5.33589	4.42442	6.36396	5.84123	5.54447	4.76878	4.60041
538	CP_S	0	6.43646	5.4466	5.66652	6.27687	5.90832	5.84101	4.88774	4.50743
539	CP_S	0	6.55741	5.43458	5.68349	5.57435	5.79369	5.76476	5.25026	5.54281
540	CP_S	0.00239059	5.93097	5.0096	4.62225	6.47318	5.83922	4.35823	5.02557	5.16078
541	CP_S	0	5.2797	3.67462	3.68489	5.17431	4.901	0	2.82096	3.50655
542	CP_S	0.00473991	5.88703	4.98347	4.78761	5.52214	5.89388	5.52355	5.26607	3.92875
543	CP_S	3.56918	5.82668	4.91592	4.6421	6.02569	5.3878	4.90974	5.22873	4.39299
544	CP_S	0.00169975	5.19847	4.2632	4.06914	4.9539	4.92383	3.57496	4.56	3.69674
545	CP_S	4.52411	5.06798	3.91077	3.15293	6.11575	5.77506	4.97029	3.83067	4.64042
546	CP_S	0	6.19724	5.42175	4.97877	6.60382	5.89929	5.6896	4.98583	4.35806
547	CP_S	0.0124807	5.82466	4.818	0	5.14055	5.39576	4.34697	4.84213	4.60949
548	CP_S	4.57333	6.21662	5.55181	5.04514	6.44309	5.71828	5.24258	5.17407	5.32734
549	Healthy	0.439186	4.77431	1.45711	3.41358	1.99495	5.77094	4.86726	1.73953	3.25926
550	Healthy	1.54117	0.754191	0	1.72224	0	3.74084	3.34353	0	1.7505
551	Healthy	0.723265	4.06693	2.01228	3.942	4.66332	5.05283	4.27895	3.26664	3.02762
552	Healthy	1.11252	3.53283	2.6131	3.0219	3.91704	3.93107	2.40555	1.55778	2.41453
553	Healthy	1.15122	4.46005	0	1.20943	1.87261	4.60731	4.49401	3.14465	3.14833
554	Healthy	3.3925	2.80384	0.821494	1.0296	2.50752	4.42926	2.48815	0	1.86771
555	Healthy	4.27	2.79389	3.38055	2.76146	4.65667	4.59092	4.0025	3.53862	2.99807
556	Healthy	3.03928	4.88642	3.875	3.69613	3.71434	5.24	4.50355	4.7571	4.36321
557	Healthy	2.02782	2.19548	0	1.17682	0	4.29719	2.85379	2.66906	2.63539
558	Healthy	1.99361	2.54806	1.88095	0.816657	0	3.83399	3.41206	2.06046	1.92951
559	Healthy	1.47488	4.48812	0	2.28111	0	5.04837	4.18079	3.38952	3.03346
560	Healthy	2.00833	4.41904	1.33508	3.40383	0	5.26116	4.76719	3.02388	3.55844
561	Healthy	1.18514	3.48185	1.69199	3.00434	0	5.12162	4.05524	3.70605	3.32745
562	Healthy	1.11616	3.06208	0	0.456646	0	4.64946	3.61633	3.69375	3.08996
563	Healthy	1.25118	3.74952	2.45329	1.97793	0	4.81498	3.81302	2.42622	3.69544
564	Healthy	1.32161	2.60235	2.25234	3.05619	1.43215	4.60988	3.25277	2.16554	1.95339
565	Healthy	0.78637	5.08387	0	3.57327	4.18574	5.54292	4.85145	2.03638	2.75683
566	Healthy	0.925432	5.16024	0	2.23172	2.85632	5.44427	4.60139	2.68887	3.10263
567	Healthy	0.367226	4.73781	0	2.42211	0	5.84446	4.32625	4.22981	4.40106
568	Healthy	0.791566	2.8478	0	2.27578	0	4.19862	3.22565	0.990277	3.1729
569	Healthy	0.600052	0	0	2.12424	0	4.84115	4.29877	0.843424	1.21899
570	Healthy	0.773712	2.12101	0	2.30645	3.63421	3.82347	2.20596	1.57192	3.33872
571	Healthy	1.11663	0.638205	0	2.55425	0	3.82348	0	0	2.44633
572	Healthy	1.22711	3.57915	0	2.47817	3.10181	4.3782	3.51759	2.05653	1.74434
573	Healthy	0.773807	3.78378	0	3.07172	0	4.93457	4.04951	3.15672	2.72287
574	Healthy	1.11272	4.44993	3.27581	3.60753	3.49795	4.37153	3.27642	3.31636	4.13558
575	Healthy	0.910021	3.02624	0	0.937768	3.02348	4.35374	3.26182	1.83242	3.72254
576	Healthy	1.0993	4.6455	0	3.32634	0	5.33244	4.33182	3.65621	4.36827
577	Healthy	0.308531	0	0	0.554868	2.99731	4.24023	3.77357	0	3.86108
578	Healthy	0.178272	3.43993	3.21674	3.26366	0	4.55616	2.82346	3.44258	2.8343
579	Healthy	0.0484729	3.92734	2.9417	3.98972	0	4.9471	4.43388	4.06588	3.38623
580	Healthy	0.0774052	5.25732	0	0	3.48272	5.92198	4.89414	3.43084	4.0372
581	Healthy	0.0430695	5.28544	0	2.96577	0	6.2801	5.05892	5.26004	2.62845
582	Healthy	0.0993675	5.02882	0	3.18948	1.53717	5.5856	4.62916	2.10668	2.5878
583	Healthy	0.516126	3.05247	0	2.12486	2.8273	4.65567	3.95335	2.80149	2.18305
584	Healthy	0.173514	4.5202	3.26233	3.58444	0	4.39597	3.75772	3.3523	2.48802
585	Healthy	0.0274923	4.84753	3.02378	3.78322	5.3062	5.17361	4.19525	4.19553	4.32211
586	Healthy	0.102087	4.80364	0	2.34592	3.03975	5.18349	4.66423	2.78075	3.5473
587	Healthy	0	4.35544	0	1.03728	0	4.84122	1.32813	4.15543	4.83043
588	Healthy	0	5.07667	0	1.0801	0	6.04409	5.16074	3.4821	4.07401
589	Healthy	0.15348	4.21599	0	2.13858	0	4.1032	4.38112	3.29952	3.74113
590	Healthy	1.7999	3.21835	0	2.37582	4.70726	2.87706	2.06539	3.24121	3.30332
591	Healthy	0	4.71737	0	2.58436	4.08219	5.25024	4.16464	0.519377	3.21608
592	Healthy	0	3.71725	0	1.89565	0	4.91934	0	1.22152	1.96277
593	Healthy	0	2.37811	2.40733	3.25409	4.19677	4.51607	3.41465	2.71924	3.60869
594	Healthy	0	3.03605	0	1.20206	0	4.44568	2.98928	2.20251	3.01066
595	Healthy	0.266434	2.79561	0	0	2.46673	4.59011	3.18612	2.62315	3.62854
596	Healthy	3.93796	4.70995	2.7523	3.84021	0	4.94562	4.07288	4.22689	3.49395
597	Healthy	0.371718	4.55468	0	1.98946	0	4.67618	4.60707	3.22577	4.14419
598	Healthy	0.14766	5.31127	3.54802	4.03719	4.68129	5.14146	4.68157	4.52851	4.83161
599	Healthy	0.217909	3.58548	0	0.681447	0	5.00702	3.81412	3.80654	4.55058
600	Healthy	0.332923	3.3763	0	2.01844	0	4.68756	3.84682	2.14519	2.90076
601	Healthy	1.23263	4.34451	2.52805	1.99513	0	4.67049	4.54378	3.48562	3.50512
602	Healthy	0.0157559	5.65096	4.11068	5.34079	4.93565	5.38684	3.447	4.48893	4.98682
603	Healthy	0.0433194	3.74802	1.31678	0	3.68415	4.46267	3.67043	3.73422	4.25388
604	Healthy	0	5.28938	4.15901	3.87987	0	5.52248	4.89161	4.36143	4.8813
605	Healthy	0.00245295	4.00757	3.02816	3.95172	3.62291	4.52917	3.86132	3.16828	3.73807
606	Healthy	0.00319735	0	0	0.667264	0	3.26819	0	0.804909	2.84759
607	Healthy	0	5.69453	4.60985	4.76029	4.63354	5.19222	4.38641	4.44537	3.79555
608	Healthy	0.00486259	5.1581	4.35122	4.37657	4.20118	5.32553	4.0871	4.73755	4.8851
609	Healthy	0.00240239	0	0	0	0	5.58445	0	4.12362	4.49425
610	Healthy	0	0	0	0	0	5.22252	4.64979	3.78688	4.30593
611	Healthy	0	4.61697	1.87393	2.80734	2.6954	5.35319	4.31874	3.32203	3.90804
612	Healthy	0.00462631	3.91388	0	3.74792	0	6.14551	5.79926	4.48675	3.84046
613	Healthy	0	4.44977	2.3685	3.17524	3.63953	4.8364	4.22741	3.19145	2.25916
614	Healthy	0	4.42188	1.3721	0	0	4.99917	4.86644	3.73509	2.22476
615	Healthy	0	3.55018	0	3.13152	3.75054	4.73712	4.01465	3.72857	4.96278
616	Healthy	0.0295875	0	0	2.22906	0.249402	4.92959	3.23193	3.43031	4.30743
617	Healthy	0.0621535	0	3.12811	3.90232	4.69163	5.06175	4.5058	3.85458	3.90524
618	Healthy	0.00291458	4.35659	1.14951	2.0387	0	5.35316	4.19714	3.45157	4.89924
619	Healthy	0	2.71459	1.76464	2.8591	0.414971	4.97849	3.80236	3.14264	4.32474
620	Healthy	0	3.10946	2.56874	2.11167	0.33603	5.26462	4.24501	3.4178	4.21636
621	Healthy	0.0208538	0	2.02737	0	0	5.41958	3.9904	3.76997	4.40689
622	Healthy	0.00372767	4.86139	2.07951	3.149	4.14281	5.84426	4.44796	4.211	4.4045
623	Healthy	0	4.55812	3.21221	3.16797	3.45519	4.89808	3.45924	4.13501	3.88007
624	Healthy	0.0167818	4.86721	4.13865	2.49265	4.35737	5.28341	5.07594	4.11282	4.04105
625	Healthy	0.00336089	3.75656	3.03072	3.24562	0	4.7208	3.62755	3.69752	4.00856
626	Healthy	0.00680367	3.29499	3.10559	4.23875	4.73323	5.65383	5.15318	3.89684	3.90528
627	Healthy	0	3.98776	1.43633	1.12663	0	4.93856	3.36936	3.89063	3.79766
628	Healthy	0	4.51535	2.65298	3.07014	4.0362	5.68732	3.95295	4.67931	4.78807
629	Healthy	3.80359	4.62957	3.70657	3.88292	0	4.84005	3.69417	3.86539	3.30315
630	Healthy	0	5.15153	0	3.75927	4.84491	6.07064	5.0254	4.81218	5.21059
631	Healthy	0.00185982	4.97606	2.72633	3.05103	0	5.71172	4.54068	4.16986	4.53489
632	Healthy	1.48937	4.80642	2.57145	3.58405	3.44865	4.89021	3.86752	4.2073	4.26042
633	Healthy	0.0040451	4.29168	0	3.25984	0	5.57369	4.09696	4.44216	4.71395
634	Healthy	0	4.95657	0	1.8117	3.67654	5.52962	5.15603	4.0184	4.65603
635	Healthy	0.0269304	4.65983	0	2.95344	0	5.47846	4.35933	3.48537	3.18134
636	Healthy	0.0148078	3.70483	0	0	0	4.40294	3.33727	3.04556	3.20837
637	Healthy	0	2.96209	2.18961	0	0	4.22565	3.26986	2.81541	3.25857
638	Healthy	0.0330754	4.79095	3.37928	4.56501	5.35626	5.91993	5.48604	4.2449	4.23589
639	Healthy	0	4.93008	3.44374	3.69503	4.32915	5.3873	4.44159	4.14296	3.85037
640	Healthy	0	2.83703	3.17312	1.74228	4.51524	4.49229	3.71972	2.99525	3.65545
641	Healthy	2.69816	4.78353	2.9826	3.49123	0	5.20862	4.37613	4.24089	4.05421
642	Healthy	0	4.36561	2.93035	3.73814	4.3834	5.41366	4.80704	3.62932	3.87435
643	Healthy	0	1.63458	0	0	0	4.18517	3.00619	2.31603	2.35716
644	Healthy	0	2.61324	2.99172	2.27808	3.84207	4.19726	0	2.90903	2.78818
645	Healthy	0	3.71567	3.41282	0	0	5.45442	4.16653	4.12909	3.93573
646	Healthy	0	0	0.0389696	2.19808	0	4.63326	0.331364	4.07599	3.4682
647	Healthy	0.00315097	3.34492	3.82973	0	0	5.54249	3.91516	4.13726	4.00958
648	Healthy	0.00666402	3.03292	1.42697	2.3604	0	4.33609	2.87997	3.30998	3.27093
649	Healthy	0	2.69348	0	0	0	4.14312	2.75449	1.83285	2.6216
650	Healthy	0	4.7229	0	0	4.98336	5.54611	4.08586	4.11526	3.53393
651	Healthy	0	5.64325	2.76308	4.22297	4.23814	6.09946	5.35909	5.23357	4.71892
652	Healthy	0	3.42241	0	3.88487	0	5.69849	5.45558	4.3952	4.46393
653	Healthy	0.00369858	5.17148	3.81422	3.68231	4.13213	5.51852	4.32783	4.51953	4.0061
654	Healthy	4.09341	5.14484	3.56702	3.74494	4.53671	5.6472	4.56408	4.6713	4.53137
655	Healthy	0	4.38857	2.84657	3.48032	3.95616	6.03202	5.09222	5.21669	4.8648
656	Healthy	0	4.62264	0	2.44687	0	5.72142	4.61917	4.59625	4.73591
657	Healthy	0.0137937	4.63506	0	1.31081	0	5.56622	4.21583	3.46698	3.98339
658	Healthy	0.0163379	0	2.29446	0	0	4.47117	2.75676	3.08396	3.20282
659	Healthy	0	4.87612	3.56807	3.45042	3.70641	5.09276	4.06897	4.18278	3.87132
660	Healthy	0.00448915	4.53161	1.89952	2.72811	4.82066	5.75684	4.81408	4.3562	4.39869
661	Healthy	0	2.46702	0.751736	1.13595	0	4.38798	3.29147	2.94003	2.92519
662	Healthy	0	3.36911	3.52461	3.44012	4.39746	4.41934	3.36941	3.54139	3.77712
663	Healthy	0.0166407	4.84613	3.64195	3.7678	4.58113	4.58274	4.13782	3.64611	3.0858
664	Healthy	0	4.02641	2.10584	0.999984	0	5.45045	4.806	3.88014	3.88266
665	Healthy	0	4.60401	2.96043	3.77196	4.70314	5.95118	4.78722	4.69267	5.12292
666	Healthy	0	4.23528	2.9363	3.08388	0	5.43109	3.96666	4.83517	5.06527
667	Healthy	0.00361018	5.10503	2.86649	3.21124	0	5.61522	4.54315	4.69438	4.89674
668	Healthy	0.00387507	4.58816	3.43852	3.81299	5.29344	5.05481	5.04903	4.43693	4.44694
669	Healthy	0	4.79762	0.0626668	3.59889	4.1022	5.76149	5.49029	4.71979	3.83053
670	Healthy	0.00399334	4.48232	2.15854	3.87158	4.24313	5.73796	4.65379	5.20461	5.07466
671	Healthy	0	2.18787	3.11969	0.350229	0	4.07243	3.17251	3.47703	4.47467
672	Healthy	0	4.96466	0	3.5159	0	5.62611	5.4758	4.63281	4.42979
673	Healthy	0.00695378	5.05431	3.82337	3.13956	4.82875	4.89613	4.57857	4.36577	3.9179
674	Healthy	0.00895502	4.63228	4.10566	3.49276	0	4.80131	3.51366	4.42095	4.84037
675	Healthy	0.00327606	4.36415	2.47748	3.60942	0	4.69208	4.40097	4.19486	4.45268
676	Healthy	0	3.78076	3.33529	0	0	4.80324	3.58071	3.77875	4.39302
677	Healthy	0	4.7229	0	0	0	5.50525	5.27063	4.03947	4.38232
678	Healthy	0.00514808	4.56056	3.10679	4.85497	3.00542	5.56519	4.7949	5.60969	3.74892
679	Healthy	0.0113266	2.45451	4.05095	0.369876	0	5.24902	4.08958	3.9819	4.08386
680	Healthy	0.00197988	3.73808	0	2.38582	0	5.33202	4.39993	4.41889	4.49865
681	Healthy	0.00436003	3.47154	0	0.448117	0	4.66052	3.41458	3.26005	3.54844
682	Healthy	3.96183	5.08389	4.45398	3.97664	3.45186	5.34731	4.36644	4.85868	3.92843
683	Healthy	0	3.53997	4.46468	4.54013	5.24133	5.27859	4.26576	4.5118	4.18215
684	Healthy	0	3.6004	4.4121	0	0	5.78421	4.67771	5.08024	4.97269
685	Healthy	0.0061325	3.84736	3.10955	2.07326	2.82424	4.76486	3.94382	3.80225	3.95118
686	Healthy	0	3.9567	0	2.58041	0	5.18452	3.76521	4.43495	4.23204
687	Healthy	0.0028156	3.98533	0	1.42585	0	5.36119	5.03948	4.12837	4.09971
688	Healthy	0.0506623	0	3.59514	3.29233	0	4.34875	3.81756	4.0472	4.31366
689	Healthy	0	5.24762	4.05485	4.25061	0	5.41794	4.65376	4.97752	4.49627
690	Healthy	0	3.35794	2.72258	3.77053	5.26179	4.9672	4.71939	4.41433	4.78367
691	Healthy	0.00326865	3.96031	2.003	3.52583	1.97283	5.20273	4.41688	4.43456	3.9323
692	Healthy	0.0617523	3.32091	1.36224	1.37322	0	4.51998	3.90767	2.65963	3.27917
