# Supplementary material for: Prediction of Chronic Periodontitis Severity Using Machine Learning Models Based On Salivary Bacterial Copy Number
Source: Front Cell Infect Microbiol. 2020 Nov 16;10:571515. doi: 10.3389/fcimb.2020.571515 (PMC7701273; doi:10.3389/fcimb.2020.571515)
Supplement: Supplementary file 5 [file Table_2.xlsx]

## Sheet: TableS2
TableS2 The copy number of nine salivary bacterial pathogens from validation samples (n=45). A pseudo-count of 1 was added to all copy numbers except when the real copy number was 1. And the numbers were log10-transformed.
Subject no	Classification	Aa	Pg	Tf	Td	Pi	Fn	Pa	Cr	Ec
1	CP_Sli	0	4.33031	3.01984	3.8963	3.1053	4.79631	4.35225	4.5645	4.75257
2	CP_Sli	0	6.10533	5.20144	0	0	5.52206	5.27268	5.13995	4.73849
3	CP_Sli	0	5.16334	0.0385676	1.65095	0	5.76414	5.62418	4.41005	5.19485
4	CP_Sli	0	3.73819	2.58822	0	0	4.09333	3.16342	3.26445	3.33524
5	CP_Sli	0	4.89867	3.14642	3.26746	4.31874	5.09412	4.95735	4.47959	3.88879
6	CP_Sli	0	3.25791	3.20741	3.90973	2.60622	5.44723	4.54871	4.04832	4.55565
7	CP_Sli	0	4.52563	0	0.205707	3.45141	5.55274	5.866	5.02002	5.12195
8	CP_Sli	0	6.11716	5.31909	4.52019	6.18205	6.27598	5.78394	5.94079	6.30769
9	CP_M	0	0	4.04726	0	0	5.2038	3.16702	1.71752	3.62344
10	CP_M	0	4.88712	4.00741	2.82862	3.56652	4.1448	3.44887	3.90942	4.08431
11	CP_S	0	6.56623	5.61572	5.5332	5.94194	6.0649	4.49677	5.28266	4.74787
12	CP_S	0	5.72857	3.49363	4.43415	5.27056	5.5489	4.85758	4.56102	4.15793
13	CP_S	0	5.77461	5.17677	3.39208	4.46673	5.99461	5.74603	5.31992	5.99738
14	CP_S	0	5.51269	4.99231	3.66533	5.16723	5.07293	5.2673	4.13154	4.35296
15	CP_S	2.34118	5.60699	4.0559	4.21154	0	6.0169	5.11204	4.99538	4.94179
16	CP_S	0	5.39643	4.15839	3.74025	5.03711	4.78986	4.44598	4.31378	4.50377
17	CP_S	0	5.17208	4.27363	4.02738	4.22218	4.02439	2.70072	4.0558	3.46465
18	CP_S	4.26284	6.26056	5.28826	5.41267	5.50397	5.56275	5.20724	5.40273	4.77858
19	CP_S	0	5.7118	4.18826	4.33221	5.26522	4.64091	4.88453	4.66999	3.82836
20	CP_S	0	6.06801	4.85986	4.42542	4.49516	5.28503	5.35694	4.82925	4.37128
21	CP_S	0	6.45343	5.39023	5.15	5.11038	5.71627	5.56471	5.08305	4.87175
22	CP_S	0	6.58952	5.61132	0	5.9359	5.6643	4.91641	5.38893	4.65681
23	CP_S	0	5.96327	4.82651	4.36081	5.36962	5.015	4.43782	5.2611	4.15178
24	Healthy	0.0159526	2.64116	0	0	0	5.05872	4.74635	3.55522	3.9323
25	Healthy	0	4.87858	3.50201	4.53832	5.466	5.64266	5.55269	4.59584	4.44156
26	Healthy	0	5.05415	4.09831	3.56	4.88571	4.78317	4.20073	3.94905	3.07264
27	Healthy	0	4.09852	0	0	0	5.8051	5.09657	4.72496	5.26074
28	Healthy	0	0	3.53025	2.35467	0	4.69501	4.09249	3.76384	3.80574
29	Healthy	0	3.65197	3.32276	3.60597	0	5.02306	3.98188	3.89402	4.31694
30	Healthy	0	1.93564	2.0355	3.6546	3.76374	5.45319	4.3109	4.6613	5.13388
31	Healthy	0	3.32221	1.31777	2.95105	0	4.54822	3.43505	3.25352	3.33027
32	Healthy	1.47219	3.57909	2.90432	2.31432	3.53544	4.04437	1.31856	2.78925	3.01011
33	Healthy	0	3.68981	3.27202	3.24293	3.92781	4.76306	3.71487	3.64203	3.51577
34	Healthy	0	4.82501	2.14735	3.50564	0	5.59322	4.98342	3.99062	4.28934
35	Healthy	0	4.6249	0	2.05048	2.55	5.43252	4.68407	4.18054	4.18437
36	Healthy	0	4.11998	2.85605	3.1814	4.78751	5.11093	4.37186	4.11609	4.04754
37	Healthy	0	3.86965	1.72356	2.36633	3.69813	4.22264	3.014	3.03185	3.1652
38	Healthy	0	3.32491	2.42684	2.81629	4.46129	5.05313	4.24817	4.0766	3.93257
39	Healthy	0	4.39497	3.52255	4.02663	4.73682	4.78395	4.15001	3.93875	3.2869
40	Healthy	0	3.16321	2.06018	3.88643	0	4.92009	4.08992	4.37262	4.09048
41	Healthy	0	4.27606	3.2512	3.17711	0	4.73168	3.99003	3.56383	3.13386
42	Healthy	0	5.67016	4.64052	4.62389	4.1762	5.88595	4.42237	5.26032	4.90634
43	Healthy	0	4.58038	0	2.63004	0	5.2763	4.19131	3.92064	4.23895
44	Healthy	0	4.9896	1.58635	1.74093	0	6.08605	5.87927	5.18718	4.11202
45	Healthy	0	3.38639	0	2.6384	1.04766	5.77549	5.07733	4.13446	3.59399
